# Supplementary material for: Having a latrine facility is not a guarantee for eliminating open defecation owing to socio-demographic and environmental factors: The case of Machakel district in Ethiopia
Source: PLoS One. 2021 Sep 30;16(9):e0257813. doi: 10.1371/journal.pone.0257813 (PMC8483416; doi:10.1371/journal.pone.0257813)
Supplement: S2 File — (XLSX) [file pone.0257813.s002.xlsx]

## Sheet: Variable codes
Variables	Codes
	0	1	2	3	4	5
Gender		Male	Female
Age		≤35	36-55	<55
Marital status		Single	Married	Divorced	Widowed
Educational status		Not attended formal education	Attended formal education
Occupation		Farmer	Merchant	Daily laborer
Family size		≤5	>5
Presence of U5 child in the HH	No	Yes
Presence of child attending formal education	No	Yes
Open defecation practice	No	Yes
Place of defecation		Agriculture field	Near water source	bush or forest	others
Anal cleaning material preference		Paper/tissue paper	leaf	water
Seen/heard any promotionon about latrine utilization in the last year	No	Yes
Attitude towards OD		Favourable	Unfavourable
Type of toilet the HH has		Pit without slab	VIP	Pit with slab
Time since construction (year)		<2	2 to 5	>5
Is your latrine currently functional?	No	Yes
Share the latrine with other household/s	No	Yes
Main source of water for flushing and handwashing		Piped water	Well	Hand pump	Surface water
Distance between water source and latrine (m)		<10	≥10
Availability of water storage facility inside toilet	No	Yes
Presence of hand washing facility	No	Yes
Cleanliness of the lartine	No	Yes
Super structure presence of the latrine	No	Yes
Adequate lighting presence	No	Yes
Functional pit squatting	No	Yes
Latrine needs urgent maintenance to serve properly	No	Yes
Distance between living room and latrine (m)		<6	6 to 10	>10
Presence of cover for squating hole	No	Yes

## Sheet: Data
Respondent code	Gender	Age	Marital status	Educational status	Occupation	Family size	Presence of U-5 child	Presence of school child	Open defecation practice	Place of defecation	Anal cleaning material preference	Sean/heard latrine promotion message	Attitude towards OD	Type of latrine	Time since construction	Functionality of latrine	Sharing lartine with other HH	Main source of water for flushing and hand washing	Distance between water source and latrine	Presence of water storage facility	Presence of handwashing facility	Cleanliness of the latrine	Super structure presence	Presence of Adequate lighting	Functional pit squatting	Latrine needs maintenance	Distance between livingroom and latrine	Presence of cover for squating hole
234	1	2	2	2	2	2	1	0	0		3	0	1	1	1	1	2	3	2	0	0	0	1	1	1	2	2	0
18	1	3	2	2	2	2	1	0	1	3	2	0	1	2	2	1	2	4	2	0	0	0	1	0	0	1	2	0
460	1	3	2	1	1	2	1	0	0		2	0	1	1	3	1	2	4	2	0	0	1	1	1	0	1	1	1
231	2	2	3	2	2	2	1	1	0		2	1	2	1	2	1	2	1	2	0	0	0	0	0	0	2	2	0
42	2	3	4	2	1	2	2	1	0		3	0	2	1	2	1	1	4	2	0	0	1	1	0	0	1	1	0
314	1	3	4	2	2	2	2	0	0		2	1	1	1	3	1	2	4	2	0	0	0	1	1	0	2	1	0
318	1	1	2	2	2	2	1	1	0		2	0	1	1	2	0	2	4	2	0	0	0	0	1	0	1	1	0
67	1	2	2	1	2	2	2	1	0		2	1	2	1	2	1	2	3	2	0	0	0	1	0	0	2	1	0
280	1	2	2	2	2	2	1	0	0		2	0	1	1	3	1	2	3	2	1	0	0	0	1	0	1	1	0
373	1	2	2	1	2	1	2	1	0		2	0	1	1	2	1	2	4	2	0	0	0	0	1	0	1	2	0
326	1	3	2	1	2	1	1	1	1	3	2	0	1	1	2	0	2	4	2	0	0	0	0	0	0	1	2	0
421	1	1	2	1	2	2	1	0	0		2	1	1	1	2	1	1	4	2	1	0	1	1	1	0	1	2	0
368	2	2	3	1	1	2	2	0	0		3	1	2	1	2	1	2	4	2	0	0	1	0	1	0	1	2	0
325	1	1	2	1	2	2	1	0	0		2	1	1	1	2	1	2	4	2	0	0	1	0	1	0	2	2	0
317	1	1	2	1	2	1	1	1	0		3	0	1	1	2	1	2	4	2	0	0	1	0	1	1	1	2	0
362	2	3	4	1	2	2	1	0	1	3	3	0	1	1	2	1	1	4	2	0	0	1	1	0	0	1	1	0
363	1	3	2	1	1	2	2	1	0		2	1	1	2	3	1	2	4	2	0	0	0	1	1	0	2	1	0
34	1	3	4	1	1	1	1	1	0		3	1	1	1	3	1	2	1	2	0	0	1	1	0	0	2	1	0
306	1	2	2	1	1	2	1	1	0		2	0	2	1	3	1	2	3	2	0	0	1	1	0	0	1	1	1
146	1	2	2	1	1	1	1	1	0		1	0	1	1	2	1	2	3	2	0	0	1	1	1	0	1	2	0
184	1	3	2	1	1	2	1	1	0		2	0	2	1	3	1	2	1	1	1	0	0	1	1	0	2	1	0
435	1	2	2	1	3	2	1	1	0		2	0	1	1	2	1	2	4	1	1	0	1	1	1	0	2	1	0
33	2	2	2	1	3	2	2	1	0		2	0	1	1	2	1	2	4	2	1	0	1	1	0	0	1	2	0
238	1	2	2	2	1	2	1	1	0		2	1	1	1	1	1	2	2	1	1	0	1	1	1	0	1	1	0
36	1	2	2	1	3	2	1	0	1	3	2	0	2	1	3	1	2	1	1	1	0	0	0	0	0	1	2	1
187	1	2	2	1	3	1	1	0	1	3	2	0	1	1	2	1	2	4	2	1	0	0	0	1	0	1	2	1
345	1	2	2	1	3	2	1	0	0		1	1	1	1	3	1	2	3	2	1	0	1	1	1	0	1	1	0
407	1	2	2	2	3	2	1	1	0		3	0	1	1	3	1	2	4	1	0	0	0	1	1	0	2	1	0
24	2	3	1	1	1	1	2	1	0		3	0	2	2	2	1	1	3	2	0	0	0	1	0	0	2	1	0
130	1	2	2	1	3	2	1	1	0		2	0	1	1	2	1	1	4	2	0	0	0	0	1	0	1	2	0
327	1	1	2	1	1	1	1	1	0		2	0	1	1	2	1	2	4	2	0	0	0	1	1	1	1	2	0
235	1	2	2	1	1	1	1	1	1	3	1	0	1	1	3	0	2	4	2	0	0	0	0	0	1	1	1	0
453	1	3	4	1	1	1	1	1	1	3	2	0	1	1	2	0	1	4	2	0	0	0	0	1	1	1	2	0
217	1	2	2	1	1	1	2	0	1	3	2	0	2	1	2	1	2	3	2	0	0	1	1	1	0	1	2	0
295	2	2	4	1	1	2	1	1	0		2	0	1	1	2	1	2	4	2	1	0	0	1	1	0	2	2	1
311	2	2	3	1	1	2	1	1	0		3	0	1	1	3	1	2	3	2	0	0	0	1	1	1	2	2	1
281	2	1	3	1	1	1	2	1	0		3	0	1	1	1	1	2	3	1	0	0	1	1	0	0	2	1	0
397	1	2	2	1	1	2	2	1	0		2	0	1	1	3	1	2	3	2	0	0	1	0	1	0	1	2	0
307	2	2	3	1	1	1	2	1	0		3	0	1	1	3	1	2	3	2	1	0	1	1	1	1	2	1	0
328	1	3	2	1	1	1	1	1	0		3	0	1	1	2	1	2	4	2	0	0	1	1	1	0	1	1	0
129	2	1	3	1	1	2	1	1	1	3	3	0	1	1	2	1	1	4	2	1	0	0	1	1	0	1	1	1
230	1	2	2	2	1	1	2	1	0		3	1	1	1	2	1	2	2	2	0	0	1	1	1	0	1	1	0
353	1	2	2	2	1	1	1	0	1	3	2	0	1	2	2	1	2	3	2	0	0	0	1	1	0	1	2	1
50	1	3	2	1	1	1	1	1	1	1	2	1	1	1	2	1	2	4	1	1	1	0	1	0	0	1	2	1
4	2	3	4	1	1	1	1	1	1	3	1	1	2	1	2	1	2	1	1	0	0	0	1	1	1	1	2	0
451	1	2	2	1	1	2	2	1	0		2	0	1	1	2	1	2	4	2	0	0	0	1	1	0	1	2	0
374	1	2	2	1	2	2	1	0	0		3	0	1	1	2	1	2	4	2	0	0	1	1	1	1	2	2	0
108	2	1	1	1	1	2	1	1	0		3	1	1	2	3	1	2	3	2	1	1	0	1	1	0	1	2	0
406	1	1	2	1	3	2	1	0	0		2	1	1	1	3	1	2	4	2	0	0	1	1	1	0	1	2	1
422	1	2	3	1	3	1	1	1	0		2	1	1	1	2	1	1	4	2	1	0	0	1	1	0	2	2	1
262	1	3	1	2	1	2	1	1	0		3	0	2	2	2	1	2	3	2	0	0	0	1	1	0	2	1	0
145	1	3	2	1	1	1	1	1	0		3	0	1	1	3	1	2	3	2	0	0	1	1	1	1	2	2	0
391	1	2	2	1	1	1	2	1	0		2	0	2	1	3	1	2	4	2	0	0	0	1	1	0	2	2	0
403	1	1	2	2	1	1	1	1	0		1	0	1	1	2	1	2	4	2	0	0	1	1	0	1	1	2	0
389	1	2	2	1	1	2	2	0	0		3	1	1	1	3	1	2	4	2	0	0	0	1	1	0	1	2	0
136	1	2	2	1	1	2	1	1	1	3	2	1	1	1	2	1	2	3	2	1	1	1	1	1	0	1	2	0
352	1	2	2	1	1	2	2	1	0		2	1	1	1	3	1	2	3	2	0	0	0	1	1	1	1	2	0
292	1	1	2	1	1	2	1	1	1	3	2	1	1	1	2	1	2	3	1	0	0	0	1	1	1	1	2	0
386	1	2	2	1	1	2	1	0	0		2	0	1	1	2	1	2	4	2	0	0	1	0	1	1	1	2	0
200	1	3	2	1	1	2	2	1	0		2	0	2	1	2	1	2	4	2	0	0	1	1	1	1	1	2	1
334	1	2	2	1	1	2	1	1	0		2	0	1	1	3	1	2	3	2	1	1	1	1	1	1	1	1	1
253	1	2	2	1	1	2	1	1	0		3	0	1	1	2	1	2	2	1	1	1	0	0	1	0	1	1	1
119	1	1	2	1	1	2	1	0	1	3	2	1	2	1	2	1	2	3	2	0	0	0	1	0	0	1	2	1
123	1	2	2	1	1	1	2	1	0		2	1	1	1	3	1	2	4	2	0	0	1	1	1	0	1	2	0
344	1	1	2	1	1	1	1	0	0		1	1	1	1	1	1	2	4	2	1	0	0	1	1	1	2	1	1
37	1	2	2	1	1	2	1	0	0		3	0	1	1	2	1	2	3	2	0	0	0	1	0	0	1	1	0
226	1	2	2	2	1	1	1	0	0		2	0	2	1	3	1	2	1	1	1	0	1	1	1	1	2	2	1
315	1	1	2	2	1	1	1	0	0		2	0	1	1	2	1	1	4	2	0	0	1	1	1	0	1	1	0
332	1	3	2	2	1	2	2	0	0		3	1	1	1	3	1	2	3	2	1	0	1	1	1	1	2	1	1
323	1	2	2	1	1	2	1	1	0		2	1	2	1	3	1	2	4	2	0	0	1	1	1	1	2	1	0
142	2	2	3	1	1	2	1	1	0		3	1	2	1	2	1	2	3	2	1	0	1	1	1	0	1	2	0
444	2	1	1	2	1	1	1	0	0		1	1	1	1	1	0	1	4	1	0	0	1	1	1	0	1	1	0
285	1	3	2	1	1	1	2	1	1	3	2	0	1	1	3	1	1	4	2	1	1	0	1	1	1	1	1	1
309	1	2	2	1	1	2	1	1	0		2	0	1	1	2	1	2	3	2	1	1	0	1	1	1	2	1	1
141	1	3	2	1	1	1	2	1	1	3	2	0	1	1	3	1	2	3	2	0	0	0	0	1	1	1	2	1
384	1	1	2	1	1	2	2	0	0		2	1	1	1	1	1	2	3	2	1	0	1	1	1	1	2	2	1
335	1	1	2	1	1	2	1	1	0		3	0	2	1	3	1	2	3	2	1	1	0	1	1	1	2	2	1
455	1	1	2	1	1	2	2	1	0		2	1	1	1	3	0	2	4	2	0	0	1	1	1	0	2	2	0
296	1	1	2	2	1	1	1	1	0		2	1	1	1	3	1	2	4	2	1	0	1	1	1	0	1	2	1
232	1	1	2	2	1	1	1	0	0		3	0	2	1	2	1	2	1	1	0	0	1	1	0	1	1	2	0
283	1	2	2	1	1	1	1	1	0		1	1	1	1	3	1	2	3	2	1	0	1	1	0	0	1	2	0
303	2	2	3	1	1	2	1	1	1	3	2	0	2	1	2	1	2	3	2	0	0	1	1	0	0	1	1	0
450	1	2	2	1	1	2	1	1	0		2	1	2	1	3	0	2	4	2	0	0	0	1	1	0	1	2	0
183	1	2	2	1	1	1	2	1	0		2	0	1	1	1	1	2	4	2	0	0	0	1	1	0	2	1	0
351	1	2	2	1	1	1	2	1	0		3	0	1	2	3	1	2	3	2	0	0	0	1	1	1	2	2	0
415	1	3	2	1	1	2	2	1	0		2	1	1	1	2	1	1	3	2	0	0	0	1	1	0	1	2	1
264	1	2	2	1	1	2	1	0	1	3	2	1	1	1	2	1	2	3	1	0	0	0	1	0	0	1	2	0
355	1	2	2	1	1	1	1	1	0		2	0	1	1	3	1	2	4	2	1	0	1	1	1	0	1	1	1
241	2	1	3	1	1	2	1	1	1	3	3	0	2	1	2	1	2	1	1	1	0	1	1	1	1	1	1	0
331	1	2	2	1	1	2	1	1	0		3	0	1	1	3	1	2	3	2	0	0	1	1	1	0	1	2	0
333	1	2	2	1	1	2	1	1	0		3	0	1	1	3	1	2	3	2	1	0	0	1	1	1	2	2	1
289	1	2	2	1	1	2	1	1	0		1	0	2	1	3	1	2	3	2	1	0	0	1	1	1	2	1	1
305	1	2	2	2	1	1	2	1	0		2	1	2	1	3	1	2	3	2	1	0	1	1	1	1	1	2	1
321	1	1	2	2	1	2	2	0	0		2	1	1	1	2	1	2	4	2	0	0	0	0	1	1	1	2	0
300	1	2	2	1	1	1	1	1	0		2	1	1	1	3	1	2	3	2	1	0	1	1	1	0	1	2	1
61	2	2	4	2	1	1	1	1	0		3	1	1	1	2	1	2	2	1	1	0	0	1	0	0	1	2	1
153	1	2	2	1	1	2	1	1	1	3	2	0	1	1	3	0	2	4	2	0	0	1	1	0	0	1	2	0
17	1	3	2	1	1	2	2	1	0		1	1	1	1	2	1	2	4	1	0	0	1	1	1	0	2	2	0
17	1	2	2	1	1	2	1	1	0		1	1	1	1	3	1	2	4	1	0	0	1	1	1	0	2	2	0
366	1	2	2	1	1	1	2	1	0		1	1	1	1	3	1	2	4	1	0	0	1	1	0	0	2	1	0
1	1	3	2	1	1	1	1	1	1	3	1	0	2	2	3	1	2	3	2	1	0	0	1	0	0	2	1	0
399	1	2	2	1	1	2	1	0	0		3	0	1	1	2	1	2	3	2	0	0	0	1	1	0	2	2	0
180	1	3	2	1	1	2	1	0	0		3	0	1	1	3	1	2	4	2	1	0	0	0	1	0	2	1	0
27	1	3	2	1	1	1	1	1	0		2	0	1	1	2	1	1	1	1	0	0	0	1	1	0	1	2	0
387	1	2	2	1	1	2	2	0	0		2	1	1	1	3	1	2	4	2	0	0	0	1	0	0	2	1	0
402	1	1	2	2	1	2	2	0	0		2	1	1	1	3	1	1	4	2	0	0	1	1	1	0	2	2	0
193	1	2	2	2	1	2	1	0	0		2	0	1	1	3	1	2	4	2	1	0	0	1	1	1	1	1	0
365	1	2	2	1	1	1	1	1	1	3	2	0	1	1	3	1	2	4	2	1	0	0	0	0	0	2	2	0
348	1	2	2	1	1	2	2	1	0		2	1	1	1	3	1	1	4	2	0	0	1	1	1	0	2	1	0
316	1	3	2	1	1	1	2	0	1	3	2	0	1	1	2	1	1	4	2	0	0	0	1	1	0	1	1	0
43	1	3	2	1	1	1	2	1	0		3	1	1	1	2	1	2	4	2	0	0	1	1	1	0	2	1	0
449	1	2	2	1	1	1	2	0	0		3	0	2	1	3	1	2	1	2	0	0	1	0	1	1	2	1	0
6	1	3	2	1	1	1	1	1	0		1	0	1	1	3	1	2	1	1	1	0	0	1	0	1	1	1	1
47	1	2	2	1	1	2	1	1	0		2	0	1	1	2	1	2	4	2	1	0	0	1	0	0	2	1	0
418	1	2	2	1	1	2	1	0	1	3	2	0	2	1	2	1	1	4	2	0	0	0	0	0	0	1	2	0
14	1	2	2	1	1	2	1	1	0		1	0	2	2	2	1	2	4	2	0	0	1	1	1	1	2	2	0
245	1	2	2	1	1	1	1	1	0		3	0	2	1	3	1	2	3	2	1	0	0	1	1	0	1	1	0
467	1	1	2	1	1	1	1	0	1	3	2	0	1	1	2	1	2	3	2	0	0	1	0	0	0	1	1	0
320	1	1	2	1	1	2	1	0	1	3	2	0	1	1	2	0	2	4	2	0	0	0	0	1	1	1	1	0
265	1	3	2	2	1	2	1	1	0		2	0	1	1	2	1	2	3	2	0	0	1	1	1	1	2	1	0
41	1	2	2	2	1	1	2	0	0		2	1	1	1	2	1	2	4	2	1	0	0	1	1	1	1	2	0
221	1	2	2	2	1	2	1	0	0		3	1	1	1	2	0	2	1	1	0	0	1	1	0	1	1	2	0
30	1	2	2	2	1	2	1	0	0		2	1	2	1	2	1	2	1	1	1	0	0	1	1	0	2	2	0
16	1	3	2	1	1	1	2	1	0		1	0	1	1	2	1	2	4	2	1	1	0	1	0	0	2	1	0
59	2	2	3	1	1	1	1	0	1	2	1	0	2	1	2	1	1	2	1	1	0	0	0	0	0	1	2	1
243	1	1	2	1	1	2	2	1	1	3	2	0	1	1	3	0	2	4	2	0	0	0	0	0	0	1	1	0
459	1	3	2	1	1	2	2	1	1	3	2	1	1	1	3	1	2	4	2	0	0	0	1	1	0	1	2	0
227	1	2	2	1	1	2	2	1	0		2	0	1	1	3	1	2	2	1	0	0	0	1	1	0	1	2	0
337	1	2	2	1	1	2	2	1	1	3	2	1	1	1	3	0	2	3	2	0	0	0	0	1	0	1	2	0
116	1	2	2	1	1	2	1	0	1	3	1	0	1	1	3	1	2	1	2	1	0	0	1	0	1	1	1	1
252	1	3	2	1	1	2	1	1	0		2	0	1	1	2	1	2	1	1	0	0	1	1	1	0	2	2	0
228	2	2	3	1	1	1	1	1	0		3	0	1	1	2	1	2	3	2	0	0	0	0	0	0	1	2	0
2	2	2	1	2	1	1	2	0	1	3	1	1	1	1	2	1	2	3	1	1	0	0	1	1	1	1	1	0
339	2	2	3	1	1	2	2	0	1	3	3	0	1	1	3	1	2	4	2	0	0	0	1	1	0	1	2	0
408	1	2	2	1	1	2	1	1	0		3	0	2	1	2	1	2	4	2	1	0	1	1	1	1	2	1	1
381	1	2	2	1	1	1	1	1	0		3	1	1	1	3	1	2	3	2	1	0	1	1	1	1	1	1	1
248	2	3	3	1	1	2	1	0	1	3	2	0	1	1	2	1	2	1	1	0	0	0	1	0	1	1	1	0
465	1	3	2	1	1	1	2	1	0		3	0	1	1	3	1	2	3	2	0	0	1	1	1	0	1	1	0
297	1	1	2	1	3	1	2	1	0		1	0	1	1	3	0	1	4	2	0	0	0	0	1	0	1	2	0
10	2	2	2	1	1	1	2	1	1	3	2	0	2	2	2	1	2	3	2	1	0	0	1	1	0	1	2	0
419	2	2	3	1	1	1	1	1	1	3	2	0	2	1	3	1	1	4	2	0	0	0	1	1	1	1	2	0
147	2	1	3	1	1	1	2	0	1	3	2	0	1	1	2	1	2	3	2	1	0	0	1	1	0	1	2	0
133	1	2	2	1	1	1	2	1	1	3	2	0	1	1	3	1	2	4	2	1	0	0	1	1	1	1	2	0
448	1	2	2	1	1	1	1	1	1	3	2	0	1	1	2	1	2	4	2	0	0	0	1	1	0	2	2	0
7	1	3	2	1	1	2	2	1	0		1	1	1	1	2	1	2	3	2	0	0	1	1	1	1	1	2	0
38	1	3	2	1	1	1	2	1	0		2	0	1	1	2	1	2	4	2	1	0	1	1	0	0	2	1	1
388	1	2	3	1	1	1	2	0	0		2	1	1	1	3	1	2	4	2	0	0	1	1	0	0	1	1	0
32	1	3	2	1	1	1	2	0	0		1	0	1	1	2	1	2	4	2	1	0	0	1	0	0	2	1	0
427	1	3	2	1	1	1	1	1	0		3	0	1	1	3	1	2	3	2	1	0	0	1	1	0	1	2	1
369	1	3	2	1	1	1	2	1	1	3	2	0	1	1	2	1	2	3	2	0	0	0	0	1	0	1	2	0
375	1	2	2	1	1	2	2	1	0		2	0	1	1	2	1	2	4	2	1	0	0	1	1	1	1	2	1
360	1	2	2	1	1	2	1	1	0		3	0	2	1	3	1	2	4	2	0	0	1	1	0	0	2	2	0
324	1	2	2	1	1	2	1	1	0		3	0	2	1	3	1	2	4	2	0	0	0	1	1	0	2	1	0
137	2	1	3	1	1	2	2	0	0		3	0	1	1	3	1	1	3	2	1	0	0	1	1	0	2	2	0
144	1	2	2	1	1	1	1	0	0		1	1	1	1	2	0	2	3	2	0	0	1	1	1	0	2	1	0
313	1	3	2	1	1	1	1	1	0		1	1	1	1	2	1	2	4	2	1	0	1	1	1	0	1	2	0
393	2	1	3	1	1	1	1	0	0		1	1	1	1	1	1	2	1	1	1	0	0	1	1	1	1	1	0
416	1	2	2	1	1	1	2	1	0		3	1	2	1	3	1	2	3	2	0	0	1	1	1	0	2	2	1
261	1	3	1	2	1	1	1	1	0		3	0	1	1	3	1	2	2	2	1	0	1	1	0	1	1	1	0
341	1	1	1	2	3	1	2	1	0		1	1	1	1	3	1	2	4	2	0	0	0	1	1	0	1	2	1
358	1	1	2	1	1	2	1	1	0		2	1	2	2	2	1	2	4	2	0	0	0	1	0	0	2	2	1
251	1	2	2	1	1	2	1	1	1	3	2	0	1	1	3	1	2	3	2	0	0	1	1	1	1	1	2	0
266	1	3	2	1	1	2	1	1	0		2	0	1	2	3	1	2	3	2	1	0	1	1	1	1	2	2	0
322	1	1	2	1	1	1	1	0	1	3	2	0	1	1	2	1	2	4	1	0	0	1	1	1	0	1	2	0
432	1	1	2	1	1	1	1	1	0		2	1	2	1	2	1	2	4	2	0	0	1	1	1	1	1	2	1
350	1	2	2	1	1	2	1	1	0		3	1	1	2	2	1	2	3	2	1	0	1	1	1	1	2	2	1
301	1	2	2	2	1	2	1	1	0		2	0	1	1	2	1	2	3	2	1	0	1	1	0	0	2	2	1
468	1	2	2	1	3	2	1	1	0		3	0	1	1	2	0	2	4	2	1	0	1	1	1	1	2	2	0
342	1	2	2	1	1	2	1	0	1	3	3	0	1	1	3	1	2	4	2	0	0	0	1	1	0	2	2	0
107	2	1	1	1	1	1	1	1	0		1	1	1	1	3	1	2	2	1	1	0	1	1	1	0	2	2	1
182	1	2	2	1	1	2	2	1	0		2	1	1	1	3	1	2	3	2	0	0	0	1	1	0	1	2	0
39	1	3	2	1	1	2	2	1	0		2	0	1	1	3	1	2	1	2	1	0	1	1	0	0	2	2	0
263	1	2	2	1	1	1	2	1	0		2	0	2	1	2	1	2	3	2	0	0	0	1	1	0	2	2	0
446	1	2	2	1	1	2	2	1	0		2	1	1	1	2	1	2	4	2	0	0	1	0	1	1	1	2	0
356	1	3	2	1	1	2	2	1	0		2	1	1	1	3	1	1	4	2	1	0	1	1	1	1	1	2	1
287	1	3	2	1	1	2	2	1	0		2	0	1	1	3	1	2	3	2	1	0	1	1	1	1	1	1	0
218	2	2	3	1	1	1	1	1	0		3	0	2	1	2	1	2	1	1	0	0	0	1	1	0	1	2	0
329	1	1	2	1	1	1	2	1	0		3	1	1	1	3	1	2	3	2	0	0	0	1	1	0	1	2	1
233	1	1	2	1	1	1	1	1	0		2	0	2	1	2	1	2	2	1	0	0	1	1	0	1	2	1	0
404	1	1	2	1	1	1	1	1	0		2	0	1	1	2	1	2	4	2	0	1	0	1	1	1	1	2	1
424	1	1	2	1	1	2	2	0	0		2	1	1	1	2	1	2	2	2	1	0	1	1	1	0	1	2	0
442	1	1	2	1	3	2	2	1	0		1	1	1	1	2	0	2	3	2	0	0	1	1	1	1	2	2	0
469	1	2	2	1	1	2	1	1	0		2	1	1	1	2	1	2	4	1	0	0	1	1	1	1	1	1	0
454	1	1	2	1	1	2	2	1	0		3	1	1	1	2	1	1	4	2	0	0	1	1	1	0	1	2	0
258	1	1	2	1	1	1	1	1	0		3	1	1	1	3	1	1	2	2	1	0	1	0	0	1	2	1	0
132	2	2	2	1	3	1	2	1	0		1	1	1	1	1	1	2	3	2	1	1	1	1	1	1	2	2	1
9	1	2	2	1	1	1	1	1	0		1	1	2	1	2	1	2	3	2	0	0	1	1	1	0	2	2	0
236	1	1	2	2	1	1	2	1	0		3	1	1	1	2	0	2	4	2	0	0	0	0	1	1	2	2	0
45	1	2	2	1	1	2	2	1	1	1	2	1	1	1	2	1	2	4	2	0	0	0	1	0	0	1	2	0
8	1	2	2	1	1	2	2	1	0		1	1	1	1	3	0	2	3	2	0	0	0	1	0	0	1	2	0
269	1	1	2	2	3	1	1	0	0		3	0	2	1	3	1	2	4	1	0	0	0	1	1	1	2	1	0
55	1	2	2	1	1	2	1	1	0		2	1	1	1	2	1	2	4	2	1	0	1	0	1	0	1	2	1
472	1	2	2	1	1	2	2	1	1	4	2	1	1	1	3	1	2	4	2	1	0	0	1	1	1	2	2	0
425	1	2	2	1	1	2	1	1	0		2	1	1	1	2	1	2	2	2	1	0	1	1	1	1	2	2	1
440	1	2	2	1	1	2	2	1	0		3	1	1	1	3	1	2	3	2	1	0	0	1	1	1	1	2	0
377	1	3	2	1	1	1	1	1	0		3	0	1	1	3	1	2	4	2	1	1	0	1	1	0	1	1	1
463	1	2	2	1	1	2	1	1	0		2	0	1	1	3	1	2	3	2	1	0	0	1	1	1	2	2	1
473	1	2	2	1	1	1	2	1	1	3	2	1	1	1	3	0	2	4	2	0	0	1	1	1	1	1	2	1
304	1	2	2	2	1	1	2	1	0		3	0	1	1	3	1	1	3	2	1	0	1	1	1	1	2	1	0
370	1	2	2	1	1	2	1	1	0		3	1	2	2	3	1	2	4	2	1	0	1	1	1	1	1	2	0
273	1	3	2	1	2	1	1	1	0		3	0	1	1	3	1	2	4	2	0	0	1	1	1	1	2	2	0
135	1	1	2	1	3	1	1	1	0		2	0	2	1	2	1	2	3	1	0	0	0	1	1	0	1	1	0
411	1	1	2	1	1	1	1	1	0		2	1	1	1	2	1	2	3	2	1	1	0	1	1	1	1	2	1
242	1	2	2	1	1	2	1	1	0		2	1	1	1	3	0	2	1	1	0	0	0	1	1	1	1	2	0
380	1	1	2	1	1	1	1	1	0		2	1	1	1	2	1	2	3	2	1	1	0	1	1	1	2	2	1
250	1	1	2	1	1	2	1	1	1	3	2	0	1	1	2	1	2	3	2	0	0	0	1	1	0	1	1	0
249	1	2	2	1	1	1	1	1	1	3	2	0	1	1	2	1	2	1	1	1	0	1	1	1	1	1	1	0
464	1	1	2	2	1	1	1	1	0		3	0	2	1	2	1	2	3	2	1	0	1	1	1	0	2	2	0
452	1	1	2	2	1	2	2	0	0		3	0	2	1	2	1	2	4	2	1	0	0	1	1	0	2	2	0
447	1	1	2	1	1	2	2	0	0		2	0	1	1	3	1	2	4	2	0	0	0	1	1	0	1	2	0
148	2	2	4	1	1	2	1	0	0		3	0	1	1	3	1	2	3	2	0	0	0	1	0	0	1	2	0
299	1	3	2	1	1	2	2	1	0		2	0	1	1	3	1	2	3	2	1	0	1	1	1	1	2	1	1
125	1	3	2	1	1	2	1	1	0		2	0	1	1	3	1	2	3	2	0	0	1	1	0	0	1	2	0
401	1	2	2	1	1	2	2	1	0		1	0	1	1	3	1	2	4	2	0	0	0	1	0	0	1	2	0
394	2	1	3	1	1	2	1	0	1	3	1	1	1	1	1	1	2	1	1	1	0	1	1	1	1	2	2	1
53	1	3	3	1	1	1	1	0	0		1	0	2	1	2	1	2	4	2	0	0	1	1	0	0	2	2	0
175	1	2	3	1	2	1	1	0	0		1	0	2	1	2	1	2	2	2	0	0	1	1	1	0	1	1	0
225	2	2	3	1	1	2	1	1	1	3	1	0	2	1	2	1	2	3	2	0	0	0	1	0	0	2	1	0
40	1	3	4	1	1	2	1	1	1	3	2	0	2	1	2	1	2	4	2	0	0	0	1	1	0	2	2	0
57	1	2	4	2	1	1	2	1	0		2	1	2	1	2	1	2	4	1	1	0	0	1	1	1	1	1	0
410	1	2	2	1	1	2	2	1	0		3	1	2	1	3	1	2	4	2	1	1	1	1	1	1	2	2	1
385	1	3	2	1	1	2	1	1	0		3	1	1	1	2	0	2	4	2	1	1	1	1	1	1	2	1	1
378	1	2	2	1	1	2	1	1	0		3	1	2	1	2	1	2	3	2	1	1	1	1	1	1	2	1	1
471	2	1	3	1	1	1	1	1	0		3	1	1	1	2	1	2	1	1	1	1	0	1	1	0	2	2	1
382	1	2	2	1	1	1	2	1	0		2	1	2	1	3	1	2	3	2	0	0	0	1	1	1	2	2	1
383	2	1	1	2	1	1	2	0	0		1	0	2	1	3	1	1	3	2	1	0	0	1	1	1	2	1	1
240	1	1	2	2	1	1	2	0	0		2	1	1	1	2	1	2	4	2	0	0	1	1	1	1	2	2	1
376	1	2	2	1	1	2	1	1	0		3	0	1	1	2	1	2	4	2	1	1	1	1	1	1	2	2	1
466	2	2	4	1	1	1	2	1	0		3	0	2	1	2	1	2	3	2	1	0	0	1	1	0	1	2	0
255	1	2	2	2	2	1	1	1	0		2	1	2	2	2	1	2	2	1	1	1	1	1	1	1	2	1	1
31	1	3	2	1	1	2	1	1	1	3	2	1	1	1	2	1	2	4	2	1	0	0	1	1	0	1	2	0
158	1	3	2	1	1	2	2	1	1		2	0	1	1	3	1	2	2	1	0	0	1	1	0	0	2	2	0
224	1	2	1	1	1	2	2	1	1	4	1	1	1	1	3	1	2	1	2	0	0	1	1	0	0	1	2	0
260	1	3	1	1	1	2	2	1	0		1	1	2	1	2	1	1	2	2	1	0	0	1	0	1	2	2	0
143	1	1	2	2	3	1	1	1	0		1	1	1	1	2	1	2	3	2	1	0	1	1	1	1	2	1	0
340	1	1	2	2	1	2	1	1	0		3	1	1	1	3	1	2	4	2	0	0	0	1	1	1	2	1	1
220	1	2	1	1	1	2	1	1	0		2	0	1	1	2	1	1	4	2	0	0	0	1	1	1	2	2	0
271	1	1	2	1	1	1	1	1	1	3	2	0	1	1	3	1	2	4	2	0	0	1	1	1	0	1	2	0
203	1	2	2	1	1	1	1	1	0		2	1	2	1	2	1	1	4	2	0	0	1	1	1	1	2	1	0
97	1	1	2	1	1	2	1	1	0		3	0	2	1	3	1	1	4	2	0	0	1	1	1	0	2	2	0
64	1	2	2	1	1	1	1	1	0		1	0	2	1	2	1	2	1	1	0	0	0	1	0	1	2	2	1
92	2	1	1	1	1	2	2	1	0		3	0	2	1	2	0	1	4	2	0	0	0	0	0	1	1	1	0
102	1	3	2	1	1	2	1	1	1	3	1	0	2	1	2	1	2	4	2	0	0	0	1	0	0	1	2	0
396	1	2	2	1	1	2	1	0	1	3	2	1	1	1	2	1	2	3	2	1	0	0	1	1	0	1	2	1
436	1	1	2	1	1	2	2	1	0		2	1	1	1	3	1	2	3	1	0	0	0	1	0	1	1	2	0
70	1	1	2	1	1	1	1	0	0		2	1	1	1	1	1	2	3	2	0	0	0	1	1	0	2	1	1
420	1	3	2	1	1	2	1	1	0		1	1	1	1	2	1	1	4	1	1	1	0	1	1	0	1	2	1
19	1	2	2	2	1	2	2	1	0		2	1	1	1	3	1	2	4	2	1	0	1	1	1	0	2	1	0
3	1	2	3	1	1	2	1	0	1	3	2	0	2	2	3	0	2	3	2	0	0	0	0	1	0	1	1	0
239	1	1	2	2	1	2	1	0	0		2	0	1	1	3	1	2	4	2	1	0	0	0	1	1	1	1	0
458	1	3	2	1	1	2	1	1	0		3	1	1	1	3	1	2	4	2	0	0	0	1	0	1	2	1	0
256	1	3	2	1	1	2	2	1	0		2	0	1	1	3	0	2	3	2	0	0	1	1	0	0	1	1	0
189	1	2	2	2	1	1	2	0	1	3	2	0	1	1	2	1	2	4	2	0	0	0	1	1	0	1	1	0
172	1	3	1	2	1	2	1	1	0		3	0	2	1	2	0	2	2	2	1	0	1	0	0	0	1	2	0
372	1	2	2	1	1	2	1	1	0		2	0	1	1	2	1	2	4	2	1	0	1	1	1	1	2	1	0
20	1	3	2	1	1	2	2	1	0		2	0	2	1	2	1	2	4	2	0	0	0	1	1	1	1	1	0
15	1	3	2	1	1	1	2	1	0		2	1	2	1	3	1	2	4	2	0	0	0	1	1	1	2	2	0
247	2	2	3	1	1	1	2	1	0		3	0	1	1	2	1	2	3	2	0	0	0	0	1	1	1	2	0
168	1	2	2	1	1	1	2	0	0		2	0	1	1	2	0	2	4	2	0	0	0	1	1	0	2	1	0
219	2	2	4	1	1	2	1	1	1	3	3	0	2	1	2	1	1	1	1	0	0	0	1	0	0	1	2	0
121	1	3	4	1	1	2	1	1	1	3	3	0	2	1	3	1	2	3	2	0	0	0	1	0	0	1	2	0
438	1	3	2	1	1	1	2	1	1	3	3	0	1	1	3	1	2	3	2	0	0	0	1	1	1	1	2	0
359	1	2	2	1	1	2	1	1	1	3	2	0	1	1	2	1	2	4	2	1	0	0	1	1	1	1	2	1
190	1	1	2	1	1	2	1	1	0		2	0	1	1	1	1	2	4	2	1	0	0	1	0	0	1	2	0
434	1	1	2	1	3	2	1	0	0		2	1	1	1	2	1	2	1	2	0	0	0	1	1	0	1	2	0
268	2	1	3	1	1	1	1	1	0		3	1	1	1	3	1	2	4	2	1	0	1	0	1	1	2	1	0
44	1	3	2	1	1	1	1	0	0		2	1	1	1	3	1	2	4	1	0	0	0	0	0	0	1	2	0
81	1	2	3	1	1	1	1	1	0		2	0	2	1	2	1	2	4	2	1	1	0	1	0	1	1	2	0
28	1	3	2	1	1	1	1	0	1	2	1	1	2	1	2	1	2	1	1	1	0	1	1	1	1	1	2	0
429	2	1	2	1	1	2	1	0	1	3	3	1	1	1	2	1	2	2	1	0	0	0	1	1	0	1	1	1
109	2	1	3	2	3	2	1	1	0		3	1	1	2	3	1	2	3	1	1	1	0	1	1	1	1	2	1
163	1	2	2	1	1	2	1	1	0		2	1	2	1	2	1	2	3	2	0	0	0	1	1	0	1	2	0
139	1	2	2	1	1	1	1	1	0		2	0	2	1	2	1	2	3	2	1	1	0	1	1	1	1	2	0
192	1	2	2	1	1	2	1	1	1	3	2	1	2	1	2	1	2	4	2	0	0	1	1	1	0	2	2	0
222	2	2	3	1	1	1	2	1	0		3	0	2	1	3	0	2	3	2	0	0	0	0	0	0	2	2	0
308	1	2	2	1	1	2	2	1	0		3	1	1	1	3	1	1	3	2	1	0	0	1	1	1	1	1	1
443	2	2	4	1	1	1	2	1	0		3	1	1	1	2	1	2	4	2	0	0	0	1	1	1	1	1	0
441	1	1	2	1	1	1	2	1	0		3	1	1	1	2	1	2	4	2	0	0	1	1	1	1	2	2	0
445	1	2	2	1	2	2	1	1	0		2	1	1	1	2	1	2	4	2	0	0	0	1	1	1	1	1	0
298	1	1	2	1	1	1	2	1	0		2	1	1	1	2	1	2	3	2	0	0	1	1	1	0	2	2	0
122	2	1	3	1	3	1	1	1	0		3	1	1	1	2	1	2	3	2	0	0	0	1	0	0	1	1	0
173	1	2	1	1	1	2	2	0	0		2	0	2	1	3	1	2	4	2	1	0	1	1	0	0	2	2	0
398	1	2	2	1	1	2	1	1	1	3	3	1	1	1	3	1	2	3	2	1	1	0	1	1	0	1	2	1
433	1	1	2	1	1	1	1	0	0		2	1	2	1	3	1	2	4	2	1	0	0	1	1	1	2	2	1
405	1	1	2	1	1	2	2	1	0		3	1	1	1	3	1	1	4	2	1	1	1	1	0	0	1	1	1
105	1	3	2	2	1	1	1	1	0		1	0	2	1	3	1	2	4	2	1	0	1	1	0	1	2	2	1
223	1	2	1	1	1	2	2	1	1	3	2	1	1	2	2	1	2	1	2	0	0	0	1	0	0	1	1	0
430	1	1	1	2	3	1	1	0	0		1	1	1	1	3	1	2	2	1	0	0	0	1	1	0	1	1	0
456	1	1	2	2	1	1	1	0	0		1	1	1	1	1	1	2	4	2	1	0	1	0	1	1	2	2	1
470	1	2	2	1	2	1	1	1	0		2	1	2	2	3	1	2	2	1	1	1	1	1	1	1	2	1	1
88	2	1	4	1	1	1	1	0	0		1	0	2	1	2	1	2	4	1	0	0	0	1	1	1	2	1	0
74	1	1	2	1	1	2	1	1	0		3	0	2	1	3	1	2	4	2	0	0	0	1	1	0	1	1	0
259	1	2	1	1	1	1	2	1	0		3	0	1	1	2	1	2	1	2	0	0	1	1	0	1	1	2	0
302	1	2	2	1	1	1	2	1	1	3	2	0	1	1	3	1	2	3	2	0	0	0	1	1	0	1	2	0
279	1	1	2	1	3	2	1	1	0		2	1	2	1	2	1	2	4	2	1	1	0	1	1	1	1	2	0
87	1	1	2	2	1	1	2	0	0		1	0	1	2	2	1	1	4	1	1	1	1	1	1	0	2	1	1
65	1	1	2	2	1	2	1	0	0		1	0	1	2	2	1	2	1	1	1	0	1	1	0	1	2	2	1
110	2	2	3	2	3	2	1	0	0		3	1	1	1	3	1	2	3	1	0	0	0	1	1	1	1	2	1
181	1	2	2	1	1	2	2	0	0		2	1	2	1	2	0	2	1	1	0	0	0	0	0	0	1	2	0
140	2	2	4	2	1	2	1	1	1	3	3	0	1	1	3	1	2	3	2	0	0	1	1	0	1	1	2	0
414	1	3	2	1	1	1	1	1	1	3	2	0	2	1	3	1	2	3	2	0	0	1	1	1	1	1	2	1
170	2	2	3	1	1	1	1	0	1	3	3	0	2	1	2	1	2	2	1	1	0	1	1	1	0	1	2	0
154	1	3	2	1	1	1	1	0	1	3	2	0	2	1	2	1	2	4	2	1	0	1	1	0	0	1	2	0
212	1	3	2	1	1	2	1	1	1	3	2	0	2	1	3	1	2	3	2	0	0	0	0	1	0	1	2	0
13	1	2	2	1	1	2	2	1	0		2	0	1	2	2	1	2	4	2	0	0	1	1	0	0	1	2	1
152	1	3	2	1	1	2	1	0	1	3	1	0	2	1	3	1	2	4	2	1	0	0	1	1	0	1	2	0
214	1	2	2	1	1	2	1	1	0		1	0	2	1	2	1	2	3	2	1	0	0	1	0	0	1	2	0
111	2	2	2	1	1	2	1	1	1	3	3	1	2	1	2	1	1	2	1	0	0	1	1	0	0	1	2	1
166	1	2	2	1	1	1	1	0	0		2	0	1	1	2	1	2	3	2	0	0	1	1	1	0	2	2	0
118	1	2	2	1	1	2	2	1	0		1	1	1	1	2	1	1	3	1	1	0	1	1	1	1	2	2	0
174	1	2	4	1	1	2	1	1	1	3	2	0	1	1	2	1	2	4	2	0	0	0	1	0	0	1	2	0
98	1	1	2	1	1	1	2	0	0		3	0	2	1	2	1	2	4	2	0	0	0	1	0	1	1	2	0
149	1	2	2	1	1	2	2	1	0		1	1	2	1	2	1	2	1	1	0	0	0	1	0	0	2	2	1
11	2	2	4	1	3	1	2	0	0		2	0	1	1	2	1	2	3	2	0	0	0	1	1	0	2	1	0
198	1	2	2	1	1	1	2	1	0		2	0	2	1	2	1	2	4	2	1	0	1	1	1	1	2	2	0
209	1	2	4	1	1	2	2	1	0		2	0	1	1	3	1	2	4	2	1	0	0	1	1	1	1	2	0
210	2	3	4	1	3	2	1	0	1	3	2	0	2	1	2	1	2	4	2	0	0	1	1	0	0	1	1	0
84	2	2	4	1	1	1	2	1	0		1	1	2	1	3	1	2	4	2	0	0	0	1	1	0	1	2	0
157	1	2	2	1	1	2	2	1	0		1	1	1	1	3	1	1	4	2	0	0	0	1	1	0	2	1	0
51	1	2	2	1	1	2	1	1	1	1	3	1	1	1	2	1	2	4	2	0	0	1	1	1	0	1	1	1
176	1	2	2	1	1	2	1	1	1	3	2	0	2	1	2	0	2	2	2	0	0	1	1	1	0	1	2	0
276	1	1	2	1	1	1	2	1	0		2	0	2	1	2	1	2	3	2	0	0	1	0	0	0	1	2	0
12	1	1	2	1	1	1	2	1	0		2	1	1	1	2	1	2	4	2	1	0	0	1	1	0	2	2	0
215	1	2	2	1	1	2	1	1	1	3	1	0	2	1	3	1	2	4	2	0	0	1	1	1	0	1	2	0
171	1	2	2	1	1	1	2	1	0		2	0	2	1	2	1	2	2	1	0	0	1	1	0	0	2	1	0
310	1	2	2	1	1	2	1	1	1	3	2	0	1	1	3	1	2	3	2	1	0	0	1	1	1	1	1	1
113	1	2	2	2	1	2	2	1	0		3	1	2	1	2	1	2	4	2	1	1	0	1	1	1	1	2	1
66	1	1	2	1	1	1	2	0	0		2	0	2	1	2	1	2	2	1	1	0	0	1	0	1	1	2	1
194	1	2	2	1	1	2	1	1	0		2	1	2	1	2	1	2	4	2	1	0	0	1	1	1	1	2	0
179	1	2	2	1	1	2	1	1	0		2	0	2	1	2	1	2	3	1	1	0	1	1	0	0	2	1	0
195	1	2	2	1	1	2	1	1	1	3	2	0	2	1	2	0	2	4	2	1	0	1	0	0	1	2	1	0
330	1	2	2	1	1	2	2	1	0		2	1	1	1	3	1	2	3	2	0	0	1	1	1	0	2	1	0
371	1	2	2	1	1	2	2	1	0		3	1	1	1	3	1	2	3	2	0	0	1	1	1	0	1	2	0
169	1	3	4	1	1	1	1	1	0		2	0	1	1	2	1	1	4	2	0	0	1	1	1	0	2	2	0
103	2	3	4	1	1	1	2	1	0		3	0	2	1	2	1	2	4	2	0	0	1	1	1	0	2	1	0
161	1	2	2	1	1	1	2	0	0		2	1	2	1	3	1	1	2	2	0	0	1	1	1	0	2	1	0
196	2	1	3	1	1	1	2	0	0		1	0	2	1	2	1	2	4	2	0	0	1	0	1	1	1	1	0
83	2	3	4	1	1	2	1	1	1	3	3	0	2	1	2	1	1	4	2	0	0	1	1	0	1	2	2	0
104	1	3	2	1	1	2	1	1	1	3	3	0	1	1	3	1	2	4	2	0	0	1	1	1	0	2	2	1
114	1	2	2	1	1	2	1	1	1	3	1	1	2	1	3	1	2	3	2	0	0	1	1	1	0	1	2	1
186	1	1	2	2	1	1	2	0	0		3	0	2	1	2	1	2	1	1	0	0	1	1	1	1	2	1	0
22	1	3	2	1	1	1	2	1	0		1	0	1	1	2	1	2	4	2	1	0	1	1	1	1	2	2	0
126	1	1	2	1	1	1	2	1	0		2	0	2	1	2	1	2	4	2	1	0	1	1	1	0	1	2	0
23	1	3	2	2	1	1	2	0	0		1	0	2	1	1	1	2	4	1	1	0	1	1	0	0	2	2	0
89	1	1	2	2	3	1	2	1	0		1	0	2	2	2	1	1	4	1	0	0	1	1	0	1	1	1	0
95	2	2	4	1	1	1	2	0	0		1	0	1	1	2	1	2	4	2	0	0	0	1	1	0	2	2	0
124	1	2	2	1	1	1	1	1	1	3	2	0	2	1	3	1	2	4	2	0	0	1	1	1	0	1	2	0
400	1	2	1	1	1	2	2	1	0		2	0	1	1	2	1	2	4	2	1	0	0	1	1	0	1	1	1
156	1	2	2	1	1	2	2	1	0		1	0	2	1	3	1	2	3	2	0	0	1	1	1	0	1	1	0
160	1	2	2	1	1	2	1	1	1	3	2	1	1	1	2	1	2	3	2	0	0	0	1	0	0	2	2	0
155	2	2	4	1	1	1	2	1	0		2	0	2	1	3	1	2	2	1	0	0	1	0	1	0	1	2	0
282	1	2	2	1	1	2	1	1	1	3	2	1	1	1	3	1	2	1	1	1	1	0	1	1	0	2	2	1
277	1	2	2	1	1	1	1	1	0		2	0	1	1	3	1	2	4	2	0	0	1	1	1	1	1	2	1
395	1	2	2	1	1	2	2	1	0		1	1	1	1	2	1	2	2	1	1	0	0	1	1	1	1	1	1
462	1	1	2	1	1	1	2	0	0		2	1	1	1	3	1	2	4	2	0	0	1	1	0	1	1	2	1
207	1	2	2	1	1	2	1	1	0		1	0	2	1	3	1	2	4	2	0	0	1	1	1	1	2	2	0
5	1	1	2	1	1	1	1	1	0		1	1	2	2	2	1	2	1	1	1	0	0	1	1	1	2	2	1
343	1	2	2	1	1	2	2	1	0		3	1	1	1	3	1	1	4	2	0	1	1	1	0	0	1	2	1
229	1	2	2	1	1	2	1	1	1	4	2	1	1	1	2	1	2	2	2	0	0	1	1	1	0	2	2	0
138	1	1	2	1	1	1	1	1	0		2	1	1	1	2	1	2	3	2	1	0	1	1	0	1	2	1	0
76	1	1	2	1	1	1	1	1	0		3	0	2	1	2	1	2	4	2	1	0	0	1	1	1	2	2	1
60	1	2	2	2	1	2	1	1	0		1	0	2	1	2	1	2	1	1	1	0	0	0	0	0	1	2	1
112	1	2	2	2	1	2	1	1	0		1	1	2	1	3	1	2	2	1	0	0	1	1	1	1	1	1	1
78	1	3	2	1	1	1	1	1	0		3	0	2	1	3	1	2	4	2	1	0	1	1	1	0	2	1	1
392	1	1	2	1	1	2	1	1	1	3	2	0	1	1	2	1	2	3	2	1	0	0	1	1	1	1	2	1
379	1	2	2	1	1	1	1	1	0		2	1	2	1	2	1	2	3	2	1	1	0	1	1	1	2	2	1
437	1	1	2	1	1	1	1	1	0		3	1	1	1	3	1	2	4	1	1	0	0	1	1	1	2	2	0
134	1	1	2	2	3	2	1	0	1	3	1	1	2	1	1	1	2	3	2	0	0	0	1	0	1	1	1	0
457	1	1	2	2	1	1	2	0	0		2	1	2	1	1	1	2	4	2	1	1	1	1	1	1	2	2	1
63	1	2	3	2	1	1	1	1	1	3	1	1	1	1	2	0	2	1	1	1	0	0	1	1	1	2	1	1
257	1	3	2	1	1	1	1	1	0		2	0	1	1	2	1	2	3	1	0	0	1	1	1	0	1	2	0
99	1	2	2	1	3	2	2	1	0		1	0	2	1	3	1	2	3	2	0	0	1	0	1	0	1	2	0
204	2	2	3	1	1	1	1	1	0		3	0	2	2	2	1	2	4	2	0	0	1	0	1	1	2	1	0
101	2	3	4	1	1	1	1	1	0		3	0	2	1	2	0	2	4	2	0	0	1	0	0	0	2	1	0
286	1	2	2	1	3	1	2	1	0		1	1	2	1	2	1	2	3	2	1	1	0	0	1	1	2	1	1
461	2	2	2	1	1	2	1	1	1	1	1	1	2	1	2	1	2	4	2	1	1	1	1	1	1	1	2	1
278	1	1	2	1	1	1	1	0	0		2	1	1	2	2	1	2	4	2	1	1	0	1	1	1	2	2	1
216	1	2	2	1	1	1	2	1	0		2	0	1	1	2	1	2	3	2	0	0	0	1	1	0	1	2	0
96	1	2	2	1	1	1	1	1	0		3	0	2	1	2	1	2	4	2	0	0	1	1	1	1	2	2	0
128	1	1	2	1	1	1	1	0	0		2	1	1	1	2	1	2	4	2	0	0	1	0	1	0	1	2	0
62	1	3	2	2	1	1	2	0	0		2	0	2	1	2	1	2	2	1	1	0	1	1	0	0	2	2	1
85	1	1	2	2	2	1	1	0	0		1	0	2	1	2	1	2	4	2	0	0	1	1	0	1	2	1	0
127	1	1	2	2	1	1	1	0	0		2	1	2	1	2	1	2	4	2	0	0	1	1	1	0	1	2	0
354	1	1	2	1	1	2	2	1	1	1	1	1	2	1	2	1	2	3	2	1	0	0	1	1	1	2	2	0
319	1	3	2	1	1	1	1	0	0		2	0	1	1	3	1	2	4	2	0	0	1	1	0	0	1	1	0
246	1	1	2	1	1	1	2	1	0		3	0	2	1	2	1	2	2	1	1	1	1	1	1	1	1	2	0
71	1	2	2	1	1	2	2	1	1	3	3	0	1	1	3	1	2	3	2	0	0	0	0	0	0	1	2	0
428	1	3	2	1	1	2	1	1	0		2	0	1	1	3	1	2	2	2	1	0	1	1	1	1	1	2	1
426	1	2	2	1	1	2	1	1	0		2	1	1	1	3	1	1	2	2	1	0	1	1	1	1	2	1	1
361	1	1	2	1	1	1	1	1	1	3	2	0	1	1	2	1	1	4	2	0	0	0	0	0	0	1	2	0
68	1	1	2	1	1	1	2	1	0		3	1	1	1	2	1	1	4	2	1	0	1	1	0	0	2	2	0
69	1	2	2	1	1	1	1	0	1	3	3	0	2	1	2	1	2	4	2	0	0	1	0	1	0	1	1	0
288	2	2	3	1	1	2	1	0	1	3	3	0	1	1	2	1	2	3	2	0	0	0	1	1	0	1	2	0
390	1	2	2	1	1	2	1	1	0		2	0	1	1	2	1	2	4	2	0	0	0	1	1	0	1	1	0
73	2	2	3	1	1	1	1	1	0		1	0	1	1	2	1	2	4	2	0	0	1	1	1	0	2	1	0
54	2	2	3	1	1	2	1	1	0		3	0	2	1	2	0	1	4	2	0	0	0	0	0	0	2	1	1
56	1	2	2	1	1	2	1	1	0		2	0	1	1	2	1	2	4	2	0	0	1	1	0	0	1	1	1
29	1	1	2	2	1	2	1	1	0		2	0	2	1	2	1	2	1	1	0	0	0	1	1	0	2	1	0
82	1	1	2	1	1	1	2	1	1	3	2	0	1	1	1	1	2	4	2	0	0	0	0	1	1	1	2	0
270	1	2	2	1	1	2	1	1	0		3	0	1	1	3	1	2	4	1	1	0	1	0	1	1	2	2	0
72	2	2	4	1	1	2	1	1	0		3	0	1	1	2	1	2	4	2	0	0	1	1	0	0	2	1	1
26	1	3	2	2	1	2	1	1	1	3	1	1	1	1	2	1	2	3	2	0	0	0	1	0	0	2	2	1
244	1	1	2	1	1	1	1	1	0		2	0	1	1	2	1	2	3	2	0	0	1	1	1	1	2	2	0
201	1	3	1	1	1	2	1	0	1	3	2	0	2	1	3	1	2	4	2	0	0	0	0	1	0	1	2	0
423	1	2	2	2	1	2	1	1	0		2	1	1	1	2	1	2	2	2	1	0	1	1	1	1	1	2	1
188	1	2	2	1	1	2	1	0	1	3	2	0	1	1	2	1	2	4	2	1	0	0	1	0	0	1	2	0
46	1	2	2	1	1	2	1	0	1	3	2	1	1	1	3	1	2	4	2	1	0	0	1	0	0	1	2	0
49	1	3	2	1	3	2	2	1	0		2	1	1	1	3	1	2	4	2	1	0	1	1	0	0	1	2	1
167	1	2	2	1	1	2	1	1	1	3	2	1	1	1	3	0	1	4	2	1	0	0	0	1	0	2	2	0
312	1	1	2	1	1	2	1	0	0		2	0	1	1	3	1	1	3	2	1	0	0	0	1	0	2	2	1
291	1	1	2	1	1	1	1	1	0		1	0	1	1	2	1	2	4	2	1	1	0	1	1	1	2	2	1
80	2	1	1	2	3	1	1	1	0		3	0	2	1	3	1	2	4	2	1	1	1	1	0	1	1	1	0
164	1	3	2	1	1	2	1	1	0		2	0	2	1	2	1	2	3	2	1	0	0	1	0	0	2	2	0
290	1	2	2	2	1	2	1	1	0		1	1	1	1	3	1	2	3	2	0	0	1	1	1	1	2	1	1
347	2	1	3	1	1	2	2	1	0		2	1	2	1	3	1	2	3	2	1	0	1	1	1	0	1	2	0
274	1	2	3	1	3	1	1	0	0		2	1	1	2	3	1	2	4	1	0	0	1	1	0	0	1	2	0
91	2	1	3	1	1	1	2	1	1	3	1	0	2	2	2	1	2	4	2	0	0	0	1	1	1	1	2	0
431	1	1	2	1	1	1	2	1	0		2	0	1	1	2	1	1	4	2	1	0	0	1	1	1	2	2	1
94	1	2	2	1	1	2	1	1	0		3	0	1	1	2	1	2	4	2	0	0	0	1	1	0	2	2	0
346	1	2	2	1	1	2	2	0	0		2	0	2	1	3	0	2	4	2	0	0	1	0	1	0	1	2	0
185	1	1	2	1	2	2	2	1	0		2	1	2	1	2	1	2	1	1	0	0	0	1	0	0	1	2	0
197	2	2	2	1	1	2	2	1	0		2	1	2	1	3	1	2	4	2	1	0	1	1	1	0	1	2	0
177	1	3	2	1	1	2	2	1	0		2	0	2	1	3	0	2	4	2	0	0	1	1	1	0	1	2	0
237	1	2	2	1	1	2	1	1	1	3	2	1	2	1	2	1	2	2	1	1	0	0	1	1	1	1	2	1
100	1	3	2	1	1	2	2	0	0		1	0	2	1	1	1	2	3	2	0	0	1	1	1	0	2	2	0
117	1	2	2	1	1	1	2	1	0		1	1	2	1	2	1	2	3	2	1	0	0	1	1	1	1	1	1
35	1	2	2	1	1	2	1	1	0		1	1	1	1	3	1	2	1	1	0	0	1	1	0	0	1	2	0
25	1	3	2	1	1	2	1	1	0		1	0	2	1	2	1	2	3	2	1	0	0	1	1	0	1	2	0
191	1	2	2	1	1	2	2	1	0		2	0	1	1	2	1	2	4	2	1	0	1	1	1	0	2	1	1
474	1	2	2	1	1	2	1	1	0		3	0	1	1	3	1	2	4	2	0	1	1	1	0	0	1	1	0
208	1	2	2	1	1	2	1	1	1	1	2	0	2	1	3	1	2	2	1	0	0	1	0	1	0	1	1	0
275	1	2	2	1	1	2	1	1	0		2	0	1	1	2	1	2	3	2	0	0	1	0	0	0	1	2	0
162	1	3	2	1	1	1	1	1	0		2	1	2	1	3	0	2	4	2	0	0	1	0	0	0	1	2	0
202	1	2	2	1	1	2	1	1	1	3	2	1	2	1	3	1	2	4	1	0	0	0	1	1	1	1	1	0
79	1	1	2	1	1	1	1	1	1	3	2	0	2	1	2	1	2	4	1	1	0	0	1	0	0	2	2	0
165	2	2	3	1	1	1	1	0	1	3	2	0	2	1	3	1	2	3	2	0	0	1	1	1	0	2	2	0
106	1	3	2	1	1	1	2	1	0		3	0	2	1	2	1	2	4	2	1	0	0	1	0	0	2	2	0
52	1	3	2	1	1	1	1	1	0		3	0	2	1	2	1	2	4	2	0	0	1	1	1	0	1	2	0
206	1	1	3	1	1	2	1	0	1	3	1	0	2	2	2	1	2	3	2	0	0	0	1	1	0	2	2	0
205	1	2	2	1	1	2	1	1	1	3	3	0	2	1	3	1	2	2	1	0	0	1	1	1	0	2	2	0
21	1	3	3	1	1	1	2	1	0		1	1	1	1	3	1	1	4	2	0	0	0	1	0	0	1	2	0
151	1	1	1	1	1	2	1	1	1	3	1	0	2	1	2	1	1	4	2	0	0	0	1	1	1	1	2	0
150	1	2	2	1	1	1	2	1	0		1	1	2	1	2	1	2	1	1	0	0	1	1	1	0	1	2	0
58	1	3	2	1	1	1	2	1	0		2	0	2	2	2	1	2	1	1	1	0	1	1	0	0	2	2	1
284	1	1	1	1	3	1	1	1	1	3	1	1	2	1	3	1	1	3	2	0	0	1	1	1	0	2	2	0
211	1	3	2	1	1	2	1	1	1	3	2	1	2	1	3	1	2	4	2	0	0	1	1	1	0	2	2	0
439	1	2	2	1	1	2	1	1	0		2	0	2	1	2	1	2	4	2	0	0	1	1	1	1	1	2	0
213	2	2	3	1	1	2	1	1	1	3	2	0	2	1	2	1	2	4	2	0	0	1	0	1	0	2	2	0
338	1	2	2	1	1	2	2	1	0		3	1	1	1	3	1	2	3	2	0	0	1	0	1	0	1	2	1
199	1	2	2	1	1	2	2	1	1	3	2	0	1	1	3	1	2	4	2	1	1	0	1	1	1	2	1	0
131	1	2	2	1	1	2	1	1	1	3	2	0	2	1	2	0	2	3	2	0	0	1	1	1	0	2	2	0
159	2	2	3	1	1	2	2	1	0		3	0	2	1	2	1	2	4	2	0	0	1	1	1	0	2	1	0
357	1	3	2	1	1	2	2	1	1	3	3	0	1	1	3	1	2	4	2	0	0	0	0	1	1	1	2	0
48	1	2	2	1	1	1	1	1	0		2	1	2	1	2	1	2	4	2	1	0	0	1	1	0	2	2	1
86	1	1	2	1	1	2	1	1	1	3	1	0	2	1	3	1	2	4	1	1	1	0	1	0	1	2	2	0
115	2	2	3	1	1	2	1	1	1	3	1	1	2	1	3	1	2	3	1	1	1	1	1	1	0	1	1	1
178	1	2	2	1	1	1	1	1	1	3	2	0	2	1	2	1	2	4	2	0	0	0	1	0	0	2	2	0
367	1	1	2	1	1	2	2	1	0		3	0	1	1	2	1	2	3	2	1	0	1	1	1	1	1	2	0
409	1	2	2	1	1	2	1	1	1	3	2	0	1	1	2	1	2	4	2	0	0	0	1	1	0	1	2	1
349	1	2	2	1	1	2	1	1	0		2	0	1	1	3	1	2	3	2	1	0	1	1	1	1	2	2	0
417	1	1	2	1	1	2	1	1	0		2	1	2	1	2	1	2	3	2	1	1	0	1	1	1	2	2	1
267	1	3	2	1	1	2	1	1	0		3	1	1	1	3	1	2	3	2	0	0	0	0	1	1	2	1	0
364	1	2	2	1	1	1	1	1	0		2	1	1	2	3	1	2	4	2	0	0	0	1	1	0	1	1	0
294	1	1	2	1	1	2	1	1	1	3	2	0	1	1	2	1	2	3	2	1	0	1	1	1	1	2	1	1
120	1	1	2	1	1	1	1	1	0		1	0	2	1	3	1	2	4	2	1	0	1	1	1	1	1	2	0
75	1	2	2	1	1	1	1	1	1	3	1	0	2	1	3	1	2	4	2	0	0	1	1	0	0	2	1	0
412	1	2	2	1	1	2	1	1	1	3	2	1	2	1	2	1	2	3	2	1	1	1	1	1	1	1	1	1
413	1	1	2	1	3	2	1	0	1	3	1	1	1	1	1	1	2	3	2	1	1	1	1	1	1	1	2	1
254	1	2	2	2	2	2	1	1	1	3	3	1	2	1	2	1	2	2	1	1	1	1	1	1	1	2	2	1
272	1	1	1	2	3	1	2	1	0		3	1	2	1	1	1	2	4	2	0	0	1	1	1	1	2	1	0
93	2	1	4	1	3	2	1	0	1	3	3	0	1	1	1	1	1	4	2	0	0	1	1	0	0	1	1	0
90	1	1	2	1	1	2	2	1	0		3	0	2	1	1	1	2	4	2	0	0	0	1	1	0	2	2	0
336	1	1	2	1	1	1	1	1	1	1	2	1	1	1	3	1	2	3	2	1	0	0	0	1	1	1	2	1
293	1	1	2	1	1	2	1	1	0		2	1	1	2	1	1	2	4	2	1	1	1	1	1	1	2	2	1
